# Supplementary material for: Novel Biopolymer-Based Catalyst for the Multicomponent Synthesis of N-aryl-4-aryl-Substituted Dihydropyridines Derived from Simple and Complex Anilines
Source: Molecules. 2024 Apr 20;29(8):1884. doi: 10.3390/molecules29081884 (PMC11053630; doi:10.3390/molecules29081884)
Supplement: Supplementary file 1 [file molecules-29-01884-s001.zip]

Archive with 1 entries (1 files):
- molecules-2940825-supplementary.pdf
